# Supplementary material for: Deep Clustering-Based Immunotherapy Prediction for Gastric Cancer mRNA Vaccine Development
Source: Int J Mol Sci. 2025 Mar 10;26(6):2453. doi: 10.3390/ijms26062453 (PMC11941797; doi:10.3390/ijms26062453)
Supplement: Supplementary file 1 [file ijms-26-02453-s001.zip]

Archive with 1 entries (1 files):
- ijms-3494455-supplementary.pdf
